# Supplementary material for: Electroconvulsive therapy-induced motor seizure length trajectories and their association with clinical remission: a retrospective cohort study across diagnoses
Source: Front Psychiatry. 2026 Feb 20;17:1706968. doi: 10.3389/fpsyt.2026.1706968 (PMC12963276; doi:10.3389/fpsyt.2026.1706968)
Supplement: Supplementary file 1 [file Table1.xlsx]

## Sheet: Session descriptives
Table 1 - Sample characteristics by each session
	ECT session
	2nd	3rd	4th	5th	6th	7th	8th	P-value
	(N=331)	(N=323)	(N=318)	(N=306)	(N=285)	(N=250)	(N=210)
as.factor(totalCGI)
0	182 (55 %)	180 (56 %)	177 (56 %)	173 (57 %)	160 (56 %)	138 (55 %)	112 (53 %)	0.975
1	146 (44 %)	136 (42 %)	133 (42 %)	126 (41 %)	120 (42 %)	109 (44 %)	97 (46 %)
Missing	3 (0.9%)	7 (2.2%)	8 (2.5%)	7 (2.3%)	5 (1.8%)	3 (1.2%)	1 (0.5%)
as.factor(staging3g)
0	114 (34 %)	111 (34 %)	111 (35 %)	105 (34 %)	99 (35 %)	91 (36 %)	77 (37 %)	1
1	173 (52 %)	169 (52 %)	164 (52 %)	160 (52 %)	149 (52 %)	126 (50 %)	105 (50 %)
2	40 (12 %)	36 (11 %)	35 (11 %)	34 (11 %)	32 (11 %)	30 (12 %)	27 (13 %)
Missing	4 (1.2%)	7 (2.2%)	8 (2.5%)	7 (2.3%)	5 (1.8%)	3 (1.2%)	1 (0.5%)
as.factor(dep2g)
0	162 (49 %)	157 (49 %)	155 (49 %)	147 (48 %)	140 (49 %)	126 (50 %)	112 (53 %)	0.947
1	157 (47 %)	154 (48 %)	152 (48 %)	149 (49 %)	136 (48 %)	115 (46 %)	92 (44 %)
Missing	12 (3.6%)	12 (3.7%)	11 (3.5%)	10 (3.3%)	9 (3.2%)	9 (3.6%)	6 (2.9%)
as.factor(psych2g)
0	235 (71 %)	228 (71 %)	225 (71 %)	215 (70 %)	197 (69 %)	169 (68 %)	138 (66 %)	0.756
1	84 (25 %)	83 (26 %)	82 (26 %)	81 (26 %)	79 (28 %)	72 (29 %)	66 (31 %)
Missing	12 (3.6%)	12 (3.7%)	11 (3.5%)	10 (3.3%)	9 (3.2%)	9 (3.6%)	6 (2.9%)
as.factor(mania2g)
0	274 (83 %)	268 (83 %)	263 (83 %)	255 (83 %)	239 (84 %)	209 (84 %)	174 (83 %)	0.999
1	45 (14 %)	43 (13 %)	44 (14 %)	41 (13 %)	37 (13 %)	32 (13 %)	30 (14 %)
Missing	12 (3.6%)	12 (3.7%)	11 (3.5%)	10 (3.3%)	9 (3.2%)	9 (3.6%)	6 (2.9%)
Age
Mean (SD)	47 (± 17)	47 (± 16)	47 (± 17)	47 (± 16)	47 (± 17)	47 (± 16)	47 (± 17)	1
as.factor(anticonv2g)
0	293 (89 %)	286 (89 %)	283 (89 %)	272 (89 %)	249 (87 %)	220 (88 %)	183 (87 %)	0.999
1	29 (9 %)	28 (9 %)	27 (8 %)	26 (8 %)	26 (9 %)	22 (9 %)	20 (10 %)
Missing	9 (2.7%)	9 (2.8%)	8 (2.5%)	8 (2.6%)	10 (3.5%)	8 (3.2%)	7 (3.3%)
as.factor(Betabloq)
0	270 (82 %)	257 (80 %)	247 (78 %)	233 (76 %)	219 (77 %)	189 (76 %)	155 (74 %)	0.369
1	61 (18 %)	66 (20 %)	71 (22 %)	73 (24 %)	66 (23 %)	61 (24 %)	55 (26 %)
Pulse width
Mean (SD)	1.2 (± 0.39)	1.2 (± 0.41)	1.2 (± 0.41)	1.2 (± 0.41)	1.2 (± 0.42)	1.2 (± 0.43)	1.3 (± 0.43)	0.468
Missing	2 (0.6%)	2 (0.6%)	2 (0.6%)	0 (0%)	2 (0.7%)	2 (0.8%)	2 (1.0%)
Frequency
Mean (SD)	70 (± 24)	72 (± 23)	73 (± 23)	73 (± 23)	74 (± 23)	74 (± 22)	75 (± 22)	0.0696
Missing	2 (0.6%)	2 (0.6%)	2 (0.6%)	1 (0.3%)	2 (0.7%)	2 (0.8%)	2 (1.0%)
Duration
Mean (SD)	3.3 (± 2.4)	3.3 (± 2.3)	3.3 (± 2.3)	3.3 (± 2.4)	3.2 (± 2.3)	3.2 (± 2.3)	3.1 (± 2.2)	0.934
Missing	2 (0.6%)	2 (0.6%)	2 (0.6%)	1 (0.3%)	2 (0.7%)	2 (0.8%)	2 (1.0%)
Thiopental dose
Mean (SD)	230 (± 67)	230 (± 70)	230 (± 70)	240 (± 72)	240 (± 72)	240 (± 71)	230 (± 73)	0.923
Missing	6 (1.8%)	3 (0.9%)	2 (0.6%)	2 (0.7%)	3 (1.1%)	0 (0%)	3 (1.4%)
as.factor(repeat_sess)
0	296 (89 %)	292 (90 %)	296 (93 %)	270 (88 %)	254 (89 %)	225 (90 %)	190 (90 %)	0.575
1	33 (10 %)	31 (10 %)	22 (7 %)	36 (12 %)	31 (11 %)	25 (10 %)	20 (10 %)
Missing	2 (0.6%)	0 (0%)	0 (0%)	0 (0%)	0 (0%)	0 (0%)	0 (0%)
Note: Differences between groups were tested with Kruskal-Wallis test for continuous variabels and Chi-square test for categorical variables.

## Sheet: LCMM
Supplementary Table 1 - Latent class mixed model of ECT seizure time (n=331)
	B (seconds)	Wald test	p-value	Subjects in class 1	Subjects in class 2	Subjects in class 3
1 Class				329 (100%)
Intercept	39.9185	27.198	<0.0001
Session	-2.1844	-3.736	0.00019
Session^2	0.12255	2.171	0.02995
2 Classess				324 (98.5%)	5 (1.5%)
Intercept class 1	40.415	1.54449	<0.0001
Intercept class 2	9.77073	40.9046	0.81121
Session class 1	-2.51273	0.57642	1e-05
Session class 2	17.7356	11.1714	0.11238
Session^2 class 1	0.14737	0.05639	0.00897
Session^2 class 2	-1.37538	0.81752	0.09249
3 Classess				323 (98.2%)	4 (1.2%)	1 (0.6%)
Intercept class 1	40.3633	1.44518	<0.0001
Intercept class 2	-12.5121	13.7052	0.36127
Intercept class 3	17.185	23.6345	0.46716
Session class 1	-2.49361	0.57259	<0.0001
Session class 2	23.594	5.24665	<0.0001
Session class 3	30.2681	11.1212	0.0065
Session^2 class 1	0.14883	0.05619	0.00808
Session^2 class 2	-1.77066	0.49004	0.0003
Session^2 class 3	-4.77108	1.21877	9e-05
Model comparison	Log-Likelihood	Parameters	Entropy	AIC	LRT	p-value
1 Class	-7361.32	10	1	14742.6
2 Classess	-7335.49	14	0.986078	14699	51.6525	<0.0001
3 Classess	-7321.37	18	0.992522	14678.7	28.244	<0.0001
Note: ECT, eletroconvulsive therapy; AIC, Akaike Information Criterion; BIC, Bayesian Information Criterion; LRT, Likelihood Ratio Test

## Sheet: Attrition up to 8 sessions
Supplementary Table 2 - Participant characteristics associated with attending up to 8 ECT sessions
	Completed up to 8 sessions
	No (n=121)	Yes (n=210)	P-value
age
Mean (SD)	45.7 (16.5)	47.8 (16.5)	0.316
Median [Min, Max]	43.0 [20.0, 84.0]	46.5 [19.0, 84.0]
as.factor(SEXO)
1	62 (51.2%)	92 (43.8%)	0.234
2	59 (48.8%)	118 (56.2%)
as.factor(CGI0)
4	3 (2.5%)	5 (2.4%)	0.374
5	28 (23.1%)	36 (17.1%)
6	64 (52.9%)	109 (51.9%)
7	25 (20.7%)	59 (28.1%)
Missing	1 (0.8%)	1 (0.5%)
as.factor(staging3g)
0	49 (40.5%)	65 (31.0%)	0.184
1	56 (46.3%)	117 (55.7%)
2	14 (11.6%)	26 (12.4%)
Missing	2 (1.7%)	2 (1.0%)
as.factor(dep2g)
0	54 (44.6%)	108 (51.4%)	0.253
1	63 (52.1%)	94 (44.8%)
Missing	4 (3.3%)	8 (3.8%)
as.factor(psych2g)
0	88 (72.7%)	147 (70.0%)	0.73
1	29 (24.0%)	55 (26.2%)
Missing	4 (3.3%)	8 (3.8%)
as.factor(mania2g)
0	101 (83.5%)	173 (82.4%)	0.999
1	16 (13.2%)	29 (13.8%)
Missing	4 (3.3%)	8 (3.8%)
as.factor(lith2g_2)
0	115 (95.0%)	196 (93.3%)	0.735
1	3 (2.5%)	8 (3.8%)
Missing	3 (2.5%)	6 (2.9%)
as.factor(anticonv2g_2)
0	109 (90.1%)	184 (87.6%)	0.649
1	9 (7.4%)	20 (9.5%)
Missing	3 (2.5%)	6 (2.9%)
as.factor(antipsy2g_2)
0	17 (14.0%)	34 (16.2%)	0.706
1	101 (83.5%)	170 (81.0%)
Missing	3 (2.5%)	6 (2.9%)
as.factor(bdz2g_2)
0	81 (66.9%)	168 (80.0%)	0.00709
1	37 (30.6%)	36 (17.1%)
Missing	3 (2.5%)	6 (2.9%)
as.factor(Betabloq_2)
0	91 (75.2%)	179 (85.2%)	0.034
1	30 (24.8%)	31 (14.8%)
Thiopental dose
Mean (SD)	224 (66.1)	231 (67.9)	0.216
Median [Min, Max]	200 [90.0, 450]	225 [75.0, 500]
Missing	2 (1.7%)	4 (1.9%)
Energia
Mean (SD)	63.0 (29.7)	67.1 (33.4)	0.162
Median [Min, Max]	53.4 [14.0, 156]	61.1 [6.40, 287]
Missing	6 (5.0%)	16 (7.6%)
Pulse width
Mean (SD)	1.15 (0.352)	1.21 (0.404)	0.164
Median [Min, Max]	1.00 [1.00, 2.00]	1.00 [0.300, 2.00]
Missing	1 (0.8%)	1 (0.5%)
Frequency
Mean (SD)	62.9 (25.6)	73.4 (22.1)	<0.001
Median [Min, Max]	60.0 [20.0, 90.0]	90.0 [20.0, 120]
Missing	1 (0.8%)	1 (0.5%)
Duration
Mean (SD)	4.02 (2.68)	2.82 (2.08)	<0.001
Median [Min, Max]	2.00 [0.750, 8.00]	2.00 [0.500, 8.00]
Missing	1 (0.8%)	1 (0.5%)
Note: Differences between groups were tested with Kruskal-Wallis test for continuous variabels and Chi-square test for categorical variables.

## Sheet: LCMM remit
Supplementary Table 3 - Latent class mixed model of ECT seizure time of remitted patients (n=146)
	B (seconds)	Wald test	p-value	Subjects in class 1	Subjects in class 2	Subjects in class 3
1 Class				146 (100%)
Intercept	41.331	19.826	<0.0001
Session	-2.36947	-2.789	0.00529
Session^2	0.13026	1.52	0.12858
2 Classess				146 (97.3%)	4 (2.7%)
Intercept class 1	41.0221	19.086	<0.0001
Intercept class 2	49.9574	3.28	0.00104
Session class 1	-2.47923	-2.85	0.00437
Session class 2	0.73757	0.118	0.90616
Session^2 class 1	0.13796	1.576	0.11513
Session^2 class 2	-0.02454	-0.04	0.96824
3 Classess
Intercept class 1
Intercept class 2
Intercept class 3
Session class 1
Session class 2	Did not converged (2000 iterations)
Session class 3
Session^2 class 1
Session^2 class 2
Session^2 class 3
Model comparison	Log-Likelihood	Parameters	Entropy	AIC	LRT	p-value
1 Class	-3228.76	10	1	6477.52
2 Classess	-3225.75	14	0.926624	6479.51	6.01734	0.197857
3 Classess	Did not converged (2000 iterations)
Note: ECT, eletroconvulsive therapy; AIC, Akaike Information Criterion; BIC, Bayesian Information Criterion; LRT, Likelihood Ratio Test

## Sheet: LCMM no-remit
Supplementary Table 4 - Latent class mixed model of ECT seizure time of no-remitted patients (n=182)
	B (seconds)	Wald test	p-value	Subjects in class 1	Subjects in class 2	Subjects in class 3
1 Class				182 (100%)
Intercept	38.7278	18.639	<0.0001
Session	-2.00198	-2.428	0.01519
Session^2	0.11231	1.447	0.14794
2 Classess				98 (53.9%)	84 (46.1%)
Intercept class 1	38.0242	0.205	0.83746
Intercept class 2	39.4322	0.213	0.83162
Session class 1	-1.79897	-0.022	0.98208
Session class 2	-2.20533	-0.028	0.97804
Session^2 class 1	0.09332	0.012	0.99061
Session^2 class 2	0.13133	0.017	0.98679
3 Classess				168 (92.3%)	11 (6.04%)	3 (1.65%)
Intercept class 1	35.9851	17.453	<0.0001
Intercept class 2	87.9707	11.165	<0.0001
Intercept class 3	-19.791	-1.502	0.13317
Session class 1	-1.61337	-1.894	0.05826
Session class 2	-13.8143	-4.088	<0.0001
Session class 3	26.4459	4.777	<0.0001
Session^2 class 1	0.07952	0.956	0.33923
Session^2 class 2	1.03639	3.076	0.0021
Session^2 class 3	-1.98055	-3.738	<0.0001
Model comparison	Log-Likelihood	Parameters	Entropy	AIC	LRT	p-value
1 Class	-4117.61	10	1	8255.23
2 Classess	-4117.61	14	0.000718982	8263.23	<0.0001	1
3 Classess	-4080.26	18	0.950082	8196.51	74.7137	<0.0001
Note: ECT, eletroconvulsive therapy; AIC, Akaike Information Criterion; BIC, Bayesian Information Criterion; LRT, Likelihood Ratio Test
